# Supplementary material for: Ciboria carunculoides Suppresses Mulberry Immune Responses Through Regulation of Salicylic Acid Signaling
Source: Front Plant Sci. 2021 Apr 6;12:658590. doi: 10.3389/fpls.2021.658590 (PMC8057602; doi:10.3389/fpls.2021.658590)
Supplement: Supplementary Table 1 — Primers used in this study. [file Table_1.XLSX]

## Sheet: Sheet1
Table S1 Primers used in this study
Primer name	Sequence (5’-3’)	Purpose
EXCcSSP1-F	CAGCACCAGCTAGCATCGATATGCATTTCCTTAACAACATTCTCA	Overexpression in N. benthamiana
EXCcSSP1-R	ACCGTTCATCGGCGGTCGACCTATACACAGTTGTTTTTTAGATC
EXGFP-F	CAGCACCAGCTAGCATCGATATGGTGAGCAAGGGCGAG
EXGFP-R	ACCGTTCATCGGCGGTCGACCTACTTGTACAGCTCGTCCATG
qMaACT3-F	GCATGAAGATCAAGGTGGTG	RT-qPCR
qMaACT3-R	CATCTGCTGGAAGGTGCTAA
qMaPR1-F	ATACGCCAAGAGCCACATCG
qMaPR1-R	CTTACGCCACACCACCTGAGT
qMaPDF1.2-F	AGGAAAACTATGTCAGAGGCAGAG
qMaPDF1.2-R	ATTTGAAGTAGCAGAAGCACGCA
qMaVSP2-F	AATGGAGTATCGTGCCTGAGTTG
qMaVSP2-R	AAGATTGAGGCTCGTGGCGTAG
qNbActin-F	TCACAGAAGCTCCTCCTAATCCA
qNbActin-R	GAGGGAAAGAACAGCCTGAATG
qNbPR1a-F	GCCTTCCCTCAACTCAACGCC
qNbPR1a-R	GCACCGAACCCTAGCACAACC
qNbPDF1.2-F	CGAAGTCTCAAATTCAATGCGC
qNbPDF1.2-R	ATCATCACTGAACAGGCAAGGC
qNbVSP2-F	GCACCTGCCATACCTTCCATACTTG
qNbVSP2-R	GCTTTCTTGAGATTTGTGATCCTAA
qCcSSP1-F	GCCATGTTCACCATCGACCATCAAT
qCcSSP1-R	CTCACACCCACAGGAGCCATCAT
qSshactinF	AGAGCTGTTTTCCCTTCCATTGTC
qSshactinR	GACGACACCGTGCTCGATTGG
ETPR1BamHI-F	CGGATCCCAAGACTCCCCACAAGAC	Expression in E. coli
ETPR1XhoI-R	CCTCGAGGTAAGGCTTCTGCCCAATATAG
CcSSP1BamHI-F	cGGATCCACCCTCGACCCTGCTATT
CcSSP1XhoI-R	cCTCGAGTACACAGTTGTTTTTTAGATCAAAAA
YCcSSP1EcoRI-F	ccgGAATTCACCCTCGACCCTGCTATT	Y2H
YCcSSP1BamHI-R	cgcGGATCCCTATACACAGTTGTTTTTTAGATCAAAAA
YMaPAL-F	CCATGGAGGCCAGTGAATTCATGGAAGTTTCCAAGGAGAACAGC
YMaPAL-R	AGCTCGAGCTCGATGGATCCTTAGTTGATCGGAATCGGAGCTCC
YMaICS1-F	CCATGGAGGCCAGTGAATTCATGGCAAATATTGCCGCAG
YMaICS1-R	AGCTCGAGCTCGATGGATCCGCCTTCAACGTATCAGACGAGG
YMaEDS5-F	CCATGGAGGCCAGTGAATTCATGAAAGATTCTTGGGGACCT
YMaEDS5-R	AGCTCGAGCTCGATGGATCCCTAAACAGCTTTTAGTTTTTCCAG
YMaSARD1-F	CCATGGAGGCCAGTGAATTCATGGCAGGAAAACGGTTTTTTA
YMaSARD1-R	AGCTCGAGCTCGATGGATCCTTATAGACCTTGAGGTGCTAAATCACA
YMaCBP60g-F	CCATGGAGGCCAGTGAATTCATGGTCCTGAAAAGGTCTTTTCC
YMaCBP60g-R	AGCTCGAGCTCGATGGATCCCTAGCTATAGCCTAAGTACATAGGCC
YMaPR1EcoRI-F	ccgGAATTCCAAGACTCCCCACAAGACTTC
YMaPR1BamHI-R	CGCGGATCCCTAGTAAGGCTTCTGCCCAAT
YMaNPR1-F	GGAGGCCAGTGAATTCATGGATTCCAAAACCGGCT
YMaNPR1-R	CGAGCTCGATGGATCCTTATTTGTTGATGCTGAGCTTACCAC
YMaTGA02-F	ccgGAATTCATGGGTAGTAGAGGAGTGAAAG
YMaTGA02-R	CGCGGATCCTCACTCCCGTGGCCGG
YMaTGA03-F	ccgGAATTCATGAGTGGAAATGGGGCTATG
YMaTGA03-R	CGCGGATCCTCACTCTCTAGGACGGGCG
YMaNPR3-like1-F	GGAGGCCAGTGAATTCATGGCTACATCAGCAGAACCC
YMaNPR3-like1-R	CGAGCTCGATGGATCCTTACACCTTTCTAGCCTTCTGC
YNbPR1aEcoRI-F	ccgGAATTCCAAAACTCTCCACGAGATTATCTTAAC
YNbPR1aBamHI-R	cgcGGATCCTTAGACATCAGTTGGAAGTTCCAA
YAtPR1EcoRI-F	ccgGAATTCCAAGATAGCCCACAAGATTATC
YAtPR1BamHI-R	cgcGGATCCTTAGTATGGCTTCTCGTTCAC
